# Supplementary material for: Biomonitoring of Inorganic Pollutants in Blood Samples of Population Affected by the Tajogaite Eruption: The ISVOLCAN Study in Spain
Source: Toxics. 2025 Jul 10;13(7):581. doi: 10.3390/toxics13070581 (PMC12298855; doi:10.3390/toxics13070581)
Supplement: Supplementary file 1 [file toxics-13-00581-s001.zip]

Archive with 2 entries (2 files):
- Supplementary Data 1 LOQ LOD.xlsx
- Supplementary tables.pdf
