# Supplementary material for: Biomonitoring of Inorganic Pollutants in Blood Samples of Population Affected by the Tajogaite Eruption: The ISVOLCAN Study in Spain
Source: Toxics. 2025 Jul 10;13(7):581. doi: 10.3390/toxics13070581 (PMC12298855; doi:10.3390/toxics13070581)
Supplement: Supplementary file 1 [file toxics-13-00581-s001.zip › Supplementary Data 1 LOQ LOD.xlsx]

## Sheet: LOQ LOD
Spiked samples				Certified reference materials
Element	LOD	STD	LOQ	Element	LOD	LOQ
Al	6.57566	19.0236	19.727	Al	0.02	0.630491
As	0	0	0.05	As	0.02	0.05
Ba	0.370124	1.44314	1.11037	Ba	0.02	0.05
Be	0	0.203578	0.05	Be	0.02	0.05
Bi	0	0	0.05	Bi	0.02	0.05
Cd	0.000564216	0.12464	0.05	Cd	0.02	0.05
Ce	0.00824167	0.0351086	0.05	Ce	0.02	0.05
Co	0.000549127	0.0240507	0.05	Co	0.02	0.05
Cr	1.34429	1.74195	4.03287	Cr	0.0238712	0.0716137
Cs	0.00439677	0.0225404	0.05	Cs	0.02	0.05
Cu	0.412503	215.288	1.23751	Cu	0.02	0.0341739
Dy	0.00197284	0.00376828	0.05	Dy	0.02	0.05
Er	0.000743504	0.00145786	0.05	Er	0.02	0.05
Eu	0.000827187	0.00155696	0.05	Eu	0.02	0.05
Gd	0.0020843	0.00430772	0.05	Gd	0.02	0.05
Hg	0.00165966	0.0202867	0.0502867	Hg	0.0183389	0.0550168
Ho	0.00032055	0.000863822	0.05	Ho	0.02	0.05
In	0	0.0146151	0.05	In	0.02	0.05
La	0.00345466	0.0168211	0.05	La	0.02	0.05
Lu	0.000863641	0.00114832	0.05	Lu	0.02	0.05
Mn	0.0758318	0.680998	0.227495	Mn	0.02	0.05
Nb	0	0	0.05	Nb	0.02	0.05
Nd	0.00702952	0.0175866	0.05	Nd	0.02	0.05
Ni	0.230312	1.5167	0.690937	Ni	0.02	0.05
Pb	0	9.95317	0.05	Pb	0.02	0.05
Pr	0.00157165	0.00448921	0.05	Pr	0.02	0.05
Pt	0.00392732	0.0042829	0.05	Pt	0.02	0.05
Rb	0.193616	0.179597	0.580848	Rb	0.02	0.05
Ru	0.0017863	0.00341132	0.05	Ru	0.02	0.05
Sb	0.119734	2.25313	0.359201	Sb	0.02	0.05
Se	0.0270366	0.130191	0.0811099	Se	0.02	0.05
Sm	0.00140747	0.00604769	0.05	Sm	0.02	0.05
Sn	0.517497	2.80916	1.55249	Sn	0.02	0.05
Sr	0.0810335	0.5071	0.2431	Sr	0.02	0.05
Tb	0.000375222	0.000879001	0.05	Tb	0.02	0.05
Th	0.00893393	0.0210092	0.05	Th	0.02	0.05
Ti	0.460398	2.77326	1.3812	Ti	0.02	0.05
Tl	0	0	0.05	Tl	0.02	0.05
Tm	0.000283969	0.000561978	0.05	Tm	0.02	0.05
U	0	0.00336729	0.05	U	0.02	0.05
V	0.00107186	0.0368687	0.05	V	0.02	0.05
Y	0.00341536	0.00883655	0.05	Y	0.02	0.05
Yb	0.00155112	0.00383991	0.05	Yb	0.02	0.05
